# Supplementary material for: Escherichia coli Lacking RpoS Are Rare in Natural Populations of Non-Pathogens
Source: G3 (Bethesda). 2012 Nov 1;2(11):1341–4. doi: 10.1534/g3.112.003855 (PMC3484664; doi:10.1534/g3.112.003855)
Supplement: Supporting Information [file supp_2.11.1341_TableS1.txt]

#Table S1- strains used in this study
Strain number	Species	Phylogroup	Host of Isolation
B088	Escherichia coli	B1	Circus assimilis
B090	Escherichia albertii	Escherichia albertii	Gymnorhina tibicen
B093	Escherichia coli	D	Strepera graculina
B108	Escherichia coli	B2	Philemon citreogularis
B1167	Escherichia coli	D	Acanthorhynchus tenuirostris
B156	Escherichia albertii	Escherichia albertii	Gymnorhina tibicen
B175	Escherichia coli	A	Trichoglossus haematodus
B185	Escherichia coli	E	Turdus merula
B253	Escherichia fergusonii	Escherichia fergusonii	Gymnorhina tibicen
B354	Escherichia coli	D	Monarcha trivirgatus
B367	Escherichia coli	D	Gymnorhina tibicen
B574	Escherichia coli	B1	Lichenostomus penicillatus
B646	Clade V	CV	Chenonetta jubata
B671	Escherichia coli	B2	Grallina cyanoleuca
B706	Escherichia coli	D	Podargus strigoides
B799	Escherichia coli	B1	Sericornis frontalis
B921	Escherichia coli	A	Anas superciliosa
E1002	Escherichia coli	A	Water sample
E101	Escherichia coli	B2	Kioloa
E1114	Escherichia coli	A	Water sample
E1118	Clade V	CV	Water sample
E1167	Escherichia coli	B1	Soil sample
E1492	Clade I	CI	Water sample
E1520	Escherichia coli	A	Sediment sample
E267	Escherichia coli	Shigella	Water sample
E482	Escherichia coli	A	Soil sample
E560	Escherichia coli	A	Water sample
E704	Escherichia coli	A	Water sample
H001	Escherichia coli	B2	Homo sapiens, blood stream
H120	Escherichia coli	B1	Homo sapiens, urine
H185	Escherichia coli	A	Homo sapiens, feces
H218	Escherichia coli	B1	Homo sapiens, wound
H220	Escherichia coli	B1	Homo sapiens, perianal aspirate
H223	Escherichia coli	B2	Homo sapiens, urine
H252	Escherichia coli	B2	Homo sapiens, feces
H260	Escherichia coli	B1	Homo sapiens, feces
H263	Escherichia coli	B2	Homo sapiens, feces
H288	Escherichia coli	A	Homo sapiens, feces
H296	Escherichia coli	B2	Homo sapiens, feces
H299	Escherichia coli	Unassignable	Homo sapiens, feces
H305	Escherichia coli	B2	Homo sapiens, feces
H378	Escherichia coli	B2	Homo sapiens, feces
H383	Escherichia coli	A	Homo sapiens, feces
H386	Escherichia coli	A	Homo sapiens, feces
H397	Escherichia coli	B2	Homo sapiens, feces
H413	Escherichia coli	B2	Homo sapiens, feces
H420	Escherichia coli	B1	Homo sapiens, feces
H442	Clade I	CI	Homo sapiens, feces
H454	Escherichia coli	A	Homo sapiens, feces
H461	Escherichia coli	B2	Homo sapiens, feces
H489	Escherichia coli	A	Homo sapiens, feces
H494	Escherichia coli	B1	Homo sapiens, feces
H504	Escherichia coli	B2	Homo sapiens, feces
H588	Escherichia coli	B2	Homo sapiens, blood stream
H591	Escherichia coli	B1	Homo sapiens, urine
H593	Escherichia coli	A	Homo sapiens, urine
H605	Clade IV	CIV	Homo sapiens, feces
H617	Escherichia coli	A	Homo sapiens, feces
H660	Escherichia coli	B2	Homo sapiens, feces
H730	Escherichia coli	A	Homo sapiens, feces
H736	Escherichia coli	A	Homo sapiens, feces
M056	Escherichia coli	D	Antechinus flavipes
M114	Escherichia coli	D	Burramys parvus
M605	Escherichia coli	B2	Nyctophilus geoffroyi
M646	Escherichia coli	D	Onychogalea fraenata
M718	Escherichia coli	E	Sarcophilus harrisii
M863	Clade I	CI	Onychogalea fraenata
M919	Escherichia coli	A	Sarcophilus harrisii
R424	Escherichia coli	A	Lampropholis guichenoti
R527	Escherichia coli	B2	Ctenotus sp.
R529	Escherichia coli	B1	Lampropholis guichenoti
T408	Escherichia coli	B1	Nematalosa erebi
T426	Escherichia coli	B1	Scortum barcoo
TA004	Clade III	CIII	Macropus fulginosus
TA007	Escherichia coli	A	Sarcophilus harrisii
TA008	Escherichia coli	A	Sarcophilus harrisii
TA014	Escherichia coli	B2	Potorous tridactylus
TA024	Escherichia coli	D	Sarcophilus harrisii
TA054	Escherichia coli	E	Isoodon obesulus
TA103	Escherichia coli	B2	Notomys mitchellii
TA124	Escherichia coli	D	Dasyurus geoffroii
TA141	Escherichia coli	B1	Zyzomys argurus
TA143	Escherichia coli	D	Antechinus bellus
TA144	Escherichia coli	A	Dasyurus hallucatus
TA155	Escherichia coli	B2	Dasyurus hallucatus
TA206	Escherichia coli	B2	Perameles nasuta
TA249	Escherichia coli	D	Dasyurus hallucatus
TA255	Escherichia coli	D	Dasyurus hallucatus
TA271	Escherichia coli	B1	Dasyurus viverrinus
TA280	Escherichia coli	D	Dasyurus viverrinus
TA435	Escherichia coli	B2	Lasiorhinus latrifrons
TA445	Escherichia coli	B2	Macropus robustus
TA447	Escherichia coli	E	Bettongia lesueur
TA464	Escherichia coli	B2	Macropus robustus
TW10509	Clade I	CI	Homo sapiens
